# Supplementary material for: Towards Standards for Human Fecal Sample Preparation in Targeted and Untargeted LC-HRMS Studies
Source: Metabolites. 2021 Jun 7;11(6):364. doi: 10.3390/metabo11060364 (PMC8230323; doi:10.3390/metabo11060364)
Supplement: Supplementary file 1 [file metabolites-11-00364-s001.zip]

Archive with 5 entries (3 files):
- metabolites-1186948-supplementary/
- metabolites-1186948-supplementary/Supplementary information/
- metabolites-1186948-supplementary/Supplementary information/Metabololites Journal_Appendix.pdf
- metabolites-1186948-supplementary/Supplementary information/Table S3 and Table S4-LOD and Calibration range information.xlsx
- metabolites-1186948-supplementary/Supplementary information/Table S7-Untargeted_annotated_peaks_supp_info.xlsx
