# Supplementary material for: Towards Standards for Human Fecal Sample Preparation in Targeted and Untargeted LC-HRMS Studies
Source: Metabolites. 2021 Jun 7;11(6):364. doi: 10.3390/metabo11060364 (PMC8230323; doi:10.3390/metabo11060364)
Supplement: Supplementary file 1 [file metabolites-11-00364-s001.zip › metabolites-1186948-supplementary/Supplementary information/Table S3 and Table S4-LOD and Calibration range information.xlsx]

## Sheet: Blad1
Supplementary Table S3. Partial validation information of targeted HILIC and Reversed phase analytical platforms
Compounds	Platform	MS-ready monoisotopic mass (Da)	Theoritical mass [M-H]	Detected m/z	Retention time (min)	LOD (µM)	Correlation Coefficient	IS correction
Citrulline	Targeted-HILIC	175.096	174.088	174.09	10.72	6.25	0.9915	U 13C6- Lysine
GABA		103.063	102.056	102.056	8.73	o.25	0.9934
Glutamic acid		147.053	146.046	146.047	8.8	12.5	0.9902	2,3,3-D3-leucine
Glutamine		146.069	145.062	145.063	9.72	0.5	0.9924	U 13C6- Lysine
Isoleucine		131.095	130.087	130.089	6.19	6.25	0.9964	2,3,3-D3-leucine
Leucine		131.095	130.087	130.089	5.93	6.25	0.9964
Lysine		146.106	145.098	145.093	9.86	25	0.9922	U 13C6- Lysine
Ornithine		132.09	131.083	131.085	10.73	6.5	0.995
Taurine		125.015	124.007	124.007	8.49	6.25	0.9974	2,3,3-D3-leucine
Glucose		180.063	179.056	179.054	7.67	312.5	0.9979
Guanine		151.049	150.042	150.041	5.59	1	0.9968	D2-Glycine
Inosine		268.081	267.074	267.073	5.5	0.5	0.9907
Adenosine		267.097	266.089	266.089	3.76	0.01	0.9968
Uric acid		168.028	167.021	167.033	4.62	62.5	0.9915	2,2,3,3-D4-Succinate
Aspartic acid		133.038	132.03	132.03	8.82	20	0.9921	2,3,3-D3-leucine
Lactic acid		90.0317	89.0244	89.027	5.45	3	0.995	2,2,3,3-D4-Succinate
Pyruvic acid		88.016	87.0088	87.006	3.92	25	0.9984
FA (16:0)	Targeted-Reversed phase	256.24	255.233	255.232	6.35	6.3	0.9979	FA (18:2)-D4
FA (18:0)		284.272	283.264	283.262	7.31	6.3	0.9923
FA (18:1)		282.256	281.249	281.248	6.61	6.3	0.9994
FA (18:2)		280.24	279.233	279.232	5.95	6.3	0.9963
FA (20:4)		304.24	303.233	303.232	5.95	1.9	0.9917
FA (20:5)		302.225	301.218	301.216	5.35	0.3	0.9996
FA (22:6)		328.24	327.233	327.236	5.86	0.3	0.9988
DCA		392.293	391.286	391.285	3.14	0.0018	0.9976	D4-DCA
CA		408.288	407.281	407.281	2.38	0.0018	0.9976
GCDCA		449.314	448.308	448.313	2.11	0.014	0.9979
GDCA		449.314	448.308	448.31	2.26	0.007	0.9989
TCDCA		499.297	498.289	498.292	2.01	0.0018	0.9968
TDCA		499.297	498.289	498.291	2.14	0.0005	0.9978
TCA		515.292	514.284	514.286	1.63	0.00035	0.9964
Supplementary Table S4.Calibration range used in developing targeted HILIC and Reversed phase platforms														Example of peak shapes for different calibration lines
Targeted- HILIC			Calibration line concentration (µM)
Metabolite	Formula	HMDB-Blood conc. Rounded (µM)	Cal-8	Cal-7	Cal-6	Cal-5	Cal-4	Cal-3	Cal-2	Cal-1
Citrulline	C6H13N3O3	25	400	200	100	50	25	12.5	6.25	3.125
GABA	C4H9NO2	0.25	32	16	8	4	2	1	0.5	0.25
Glutamic acid	C5H9NO4	100	1600	800	400	200	100	50	25	12.5
Glutamine	C5H10N2O3	500	8000	4000	2000	1000	500	250	125	62.5
Isoleucine	C6H13NO2	50	800	400	200	100	50	25	12.5	6.25
Leucine	C6H13NO2	50	800	400	200	100	50	25	12.5	6.25
Lysine	C6H14N2O2	200	3200	1600	800	400	200	100	50	25
Ornithine	C5H12N2O2	50	800	400	200	100	50	25	12.5	6.25
Taurine	C2H7NO3S	100	1600	800	400	200	100	50	25	12.5
Glucose	C6H12O6	5000	40000	20000	10000	5000	2500	1250	625	312.5
Guanine	C5H5N5O	0.3	32	16	8	4	2	1	0.5	0.25
Inosine	C10H12N4O5	0.3	32	16	8	4	2	1	0.5	0.25
Adenosine	C10H13N5O4	0.3	16	8	4	2	1	0.5	0.25	0.01
Uric acid	C5H4N4O3	500	8000	4000	2000	1000	500	250	125	62.5
Aspartate	C4H7NO4	20	640	320	160	80	40	20	10	5
Lactate	C3H6O3	1500	12000	6000	3000	1500	750	375	187.5	93.75
Pyruvate	C3H4O3	50	1600	800	400	200	100	50	25	12.5
Targeted- Reversed phase			Calibration line concentration (µM)
Metabolite	Formula	HMDB-Blood conc. Rounded (µM)	Cal-8	Cal-7	Cal-6	Cal-5	Cal-4	Cal-3	Cal-2	Cal-1
FA (16:0)	C16H32O2	100	800	400	200	100	50	25	12.5	6.25
FA (18:0)	C18H36O2	50	400	200	100	50	25	12.5	6.25	3.125
FA (18:1)	C18H34O2	100	800	400	200	100	50	25	12.5	6.25
FA (18:2)	C18H32O2	100	800	400	200	100	50	25	12.5	6.25
FA (20:4)	C20H32O2	15	120	60	30	15	7.5	3.75	1.875	0.9375
FA (20:5)	C20H30O2	0.5	4	2	1	0.5	0.25	0.125	0.0625	0.03125
FA (22:6)	C22H32O2	2	16	8	4	2	1	0.5	0.25	0.125
DCA	C24H40O4	0.3	0.12	0.06	0.03	0.015	0.0075	0.0037	0.0018	0.0009
CA	C24H40O5	0.7	0.12	0.06	0.03	0.015	0.0075	0.0037	0.0018	0.0009
GCDCA	C26H43NO5	0.06	0.9	0.45	0.225	0.127	0.063	0.0318	0.0159	0.007
GDCA	C26H43NO5	NA	0.48	0.24	0.12	0.06	0.03	0.015	0.0075	0.0037
TCDCA	C26H45NO6S	0.3	0.032	0.016	0.008	0.004	0.002	0.001	0.0005	0.00025
TDCA	C26H45NO6S	0.06	0.12	0.06	0.03	0.015	0.0075	0.0037	0.0018	0.0009
TCA	C26H45NO7S	0.3	0.05	0.025	0.0125	0.006	0.003	0.0015	0.0007	0.00035
