# Supplementary material for: Towards Standards for Human Fecal Sample Preparation in Targeted and Untargeted LC-HRMS Studies
Source: Metabolites. 2021 Jun 7;11(6):364. doi: 10.3390/metabo11060364 (PMC8230323; doi:10.3390/metabo11060364)
Supplement: Supplementary file 1 [file metabolites-11-00364-s001.zip › metabolites-1186948-supplementary/Supplementary information/Table S7-Untargeted_annotated_peaks_supp_info.xlsx]

## Sheet: Sheet1
Supplementary Table S7. Level 5 identification of features in untargeted analysis of fecal sample extracted with different extraction solutions
class	annotation	rt (min)	m/z	ion	ppm off	dominant feature in peak	confidence level	MTBE01	MTBE02	MTBE03	Chl01	Chl02	Chl03_	EtOH01	EtOH02	EtOH03	MeOH01	MeOH02_	MeOH03	MeOH-Water01	MeOH-Water02	MeOH-Water03	Water01	Water02	Water03
purines	Hydroxyxanthine isomer	1.35672	167.021	M-H	1	Y	m/z match (metlin; HMDB)	1.34783e+06	1.26882e+06	1.34783e+06	72436.6	71269.5	71269.5	7192.21	6959.06	6959.06	12472.5	12472.5	15621.9	19652.9	21194.6	21194.6	14631	18015.7	18015.7
purines	uric acid	1.63117	167.021	M-H	1	Y	m/z match; rt match (standard on a different system)	954986	740280	954986	47664.3	50200.8	50200.8	12440.4	12257.6	12257.6	15832.6	15832.6	11810.8	24782.1	21280.4	21280.4	13432.5	10635.4	10635.4
purines	xanthine	2.00466	151.026	M-H	0	Y	authentic standard	1.79472e+06	1.68527e+06	1.79472e+06	69163.4	60558	60558	58425.5	52538.4	52538.4	42662	42662	41450.9	71029.4	63598.2	63598.2	108070	93268.5	93268.5
purines	uridine	2.01962	243.062	M-H	0	Y	m/z match; rt match (standard on a different system)	92445.5	82207	92445.5	76535.9	73456	73456	135505	144109	144109	65944.6	65944.6	81607.2	0	0	0	21800.9	24561.3	24561.3
amino acids	Tyrosine	2.01992	180.066	M-H	1	Y	m/z match; rt match (standard on a different system)	90234	112622	90234	30538.1	28838.1	28838.1	0	0	0	28848	28848	26358.1	31773.6	19240.9	19240.9	20196.9	17020.5	17020.5
purines	inosine	2.09153	267.074	M-H	0	Y	authentic standard	1567000	1523400	1556700	2068600	2086500	2064560	940008	932464	932464	395283	395283	349051	166450	160400	160540	66116.5	57810.3	57810.3
purines	inosine fragment (hypoxanthine)	2.09283	135.031	M-H	1	Y	m/z match (metlin; HMDB)	34500.9	32151.5	34500.9	19734.2	16779.9	16779.9	44650.5	37304.8	37304.8	20765.2	20765.2	20928.6	61051.1	65527.8	65527.8	0	0	0
purines	Methyluric acid	2.20592	363.081	2M-H			m/z match (metlin; HMDB)	28956.5	23994.5	28956.6	29442.9	26897.2	26897.2	19595.7	22740.9	22740.9	33976.3	33976.3	23854.7	36810.9	36269.1	36269.1	43079.7	34034.6	34034.6
purines	Methyluric acid	2.20592	401.037	2M-2H+K			m/z match (metlin; HMDB)	11170.6	12456.5	11170.6	18188.7	19102.2	19102.2	16797.8	15291.9	15291.9	22012.4	22012.4	18000.4	22411.3	21351.2	21351.2	19694.4	18476.1	18476.1
purines	Methyluric acid	2.20627	181.037	M-H	0	Y	m/z match (metlin; HMDB)	1.08824e+06	980834	1.08824e+06	1.2198e+06	1.22687e+06	1.22687e+06	1.18954e+06	1.16975e+06	1.16975e+06	1.37116e+06	1.37116e+06	1.21122e+06	1.39268e+06	1.36696e+06	1.36696e+06	1.48366e+06	1.32974e+06	1.32974e+06
purines	Methyluric acid	2.20627	385.063	2M-2H+Na			m/z match (metlin; HMDB)	18597.4	18235.5	18597.4	29524.7	31141.5	31141.5	24746.6	25311.4	25311.4	34184.1	34184.1	29414.9	33748.9	33018.1	33018.1	31945.6	30058.4	30058.4
purines	Methyluric acid	2.20888	249.024	M-H+NaCOOH			m/z match (metlin; HMDB)	7347.64	6601.13	7347.64	11783.6	10934.7	10934.7	12222.7	10795.9	10795.9	10557.9	10557.9	14477.8	17993.7	12444.3	12444.3	11562.4	16921	16921
purines	Methyluric acid	2.21032	217.071	M+Cl			m/z match (metlin; HMDB)	112263	99795.7	112263	103565	102250	102250	92699	89651.3	89651.3	78420.7	78420.7	65311.1	70812.1	71587.9	71587.9	79482.2	68728.2	68728.2
amino acids	Phenylalanine	2.39332	164.072	M-H	0	Y	m/z match; rt match (standard on a different system)	130224	135433	130224	9569.7	9372.71	9372.71	12295.5	13198.4	13198.4	9118.57	9118.57	10080.3	12629.8	9619.57	9619.57	14764.9	13342	13342
gut microbial amino acid metabolites	Phenol glucuronide	2.41777	269.067	M-H	0	Y	m/z match (metlin; HMDB)	165086	147691	165086	137818	129912	129912	176712	161649	161649	146797	146797	127693	136115	132159	132159	157797	143087	143087
purines	Dimethyluric acid	2.64388	413.094	2M-2H+Na			m/z match (metlin; HMDB)	40303.3	35333.4	40303.3	41802.3	39255	39255	13212.3	12413	12413	20843.9	20843.9	15384.2	18540.2	18542.4	18542.4	19420.6	18192	18192
purines	Dimethyluric acid	2.6439	429.068	2M-2H+K			m/z match (metlin; HMDB)	26918.7	25267.8	26918.7	26081.2	31118.4	31118.4	7297.83	8736.01	8736.01	17226.1	17226.1	9884.39	14619	13598.1	13598.1	14031.9	12105.5	12105.5
purines	Dimethyluric acid	2.64568	391.112	2M-H			m/z match (metlin; HMDB)	84075.6	74512.3	84075.6	112669	112924	112924	33071.1	26565.4	26565.4	48611.5	48611.5	31439.3	53528	48760.9	48760.9	75447.8	60649.7	60649.7
purines	Dimethyluric acid	2.64742	195.053	M-H	2	Y	m/z match (metlin; HMDB)	3.09519e+06	2.71406e+06	3.09519e+06	2.76168e+06	2.73727e+06	2.73727e+06	1.40694e+06	1.39818e+06	1.39818e+06	1.76745e+06	1.76745e+06	1.51476e+06	1.87361e+06	1.72082e+06	1.72082e+06	2.11555e+06	1.85474e+06	1.85474e+06
purines	Dimethyluric acid fragment	2.64743	180.029	M-H-CH3			m/z match (metlin; HMDB)	250924	224162	250924	228159	231521	231521	117519	120450	120450	144229	144229	124373	152361	142605	142605	174134	152424	152424
purines	Dimethyluric acid	2.64745	263.04	M-H+NaCOOH			m/z match (metlin; HMDB)	14291.3	17116.6	14291.3	18692.7	20087.9	20087.9	12857.7	10185.7	10185.7	17052.7	17052.7	11334.8	17284.4	16230.7	16230.7	10730.3	16255.8	16255.8
amino acids	Tryptophan	2.81183	241.038	M+K-2H	1		m/z match; rt match (standard on a different system)	8890.11	12665	8890.11	3913.16	5170.22	5170.22	7812.44	7103.76	7103.76	7242.22	7242.22	4638.26	7323.13	6372.35	6372.35	3925.88	3990.13	3990.13
amino acids	Tryptophan	2.81191	203.082	M-H	1	Y	m/z match (metlin; HMDB)	147676	136742	147676	32741.9	36718.8	36718.8	62004.7	64268.5	64268.5	55191.8	55191.8	52165.6	59178.6	54157	54157	26186.7	23929.3	23929.3
gut microbial amino acid metabolites	p-cresol fragment of hydroxyphenylacetic acid	3.48962	107.05	M-H	3		m/z match (metlin; HMDB)	13298.5	12340	13298.5	11975.3	8114.7	8114.7	11228.4	12798.5	12798.5	13951	13951	11465.8	12723	13018.1	13018.1	10629.4	9103.08	9103.08
gut microbial amino acid metabolites	hydroxyphenylacetic acid	3.49948	151.04	M-H	2	Y	m/z match; rt match (standard on a different system)	13027.9	12466.3	13027.9	14674.1	11196.9	11196.9	14885.7	15171.3	15171.3	13832.5	13832.5	10530.4	17406.9	14498.3	14498.3	0	0	0
gut microbial amino acid metabolites	Phenylacetic acid	3.68512	135.045	M-H	1	Y	m/z match; rt match (standard on a different system)	60976.7	56877.4	60976.7	29875.5	28459.2	28459.2	52238.8	58521.6	58521.6	53598.3	53598.3	46345	54186.5	53025.2	53025.2	54952.5	58882.5	58882.5
lipids	Glycerol tributanoate	3.87437	641.295	2M-2H+K			m/z match (metlin; HMDB)	41629	37446.6	41629	3757.98	2982.84	2982.84	42513.6	43910.6	43910.6	34880.9	34880.9	26781.3	30817.8	29011	29011	34099.3	26666.1	26666.1
lipids	Glycerol tributanoate	3.87445	301.166	M-H	1	Y	m/z match (metlin; HMDB)	4.47898e+06	4.04954e+06	4.47898e+06	13967.6	17001	17001	4.20055e+06	4.11896e+06	4.11896e+06	3.6127e+06	3.6127e+06	3.10615e+06	3.53788e+06	3.34829e+06	3.34829e+06	3.88173e+06	3.46937e+06	3.46937e+06
lipids	Glycerol tributanoate	3.87445	339.121	M-2H+K			m/z match (metlin; HMDB)	223173	227016	223173	9505.33	9072.95	9072.95	253898	257902	257902	244681	244681	228612	229773	229862	229862	233384	223916	223916
lipids	Glycerol tributanoate	3.87445	323.147	M-2H+Na			m/z match (metlin; HMDB)	210065	204581	210065	11466	11949.4	11949.4	240496	230857	230857	226516	226516	208733	220464	209485	209485	205410	198831	198831
lipids	Glycerol tributanoate	3.87445	625.318	2M-2H+Na			m/z match (metlin; HMDB)	42882.5	37933.5	42882.5	4342.98	3801.36	3801.36	42619	46859.4	46859.4	36243	36243	24735.9	31286.3	28144.6	28144.6	38532.8	31627.1	31627.1
lipids	Glycerol tributanoate	3.87445	603.338	2M-H			m/z match (metlin; HMDB)	37133.2	28111.1	37133.2	2912.42	2565.02	2565.02	25028.6	23645.9	23645.9	17417.8	17417.8	11469.7	15104.4	14121.5	14121.5	22540.4	17961.1	17961.1
bilirubins	Mesobilirubinogen	4.32002	613.3	M+Na-2H	1		m/z match (metlin; HMDB)	41774.5	49807.2	41774.5	23152.1	21834.8	21834.8	35254.8	45877.5	45877.5	40258.3	40258.3	41561.9	42900.9	46469.1	46469.1	42938.4	41313.2	41313.2
bilirubins	Mesobilirubinogen	4.32363	591.319	M-H	0	Y	m/z match (metlin; HMDB)	810717	748255	810717	319591	316093	316093	583686	571482	571482	616449	616449	578658	625574	606453	606453	661688	617350	617350
bilirubins	Stercobilin fragment -CO2?	4.3344	549.344	M-H	1	Y	m/z match (metlin; HMDB)	1.04494e+06	992884	1.04494e+06	868431	872912	872912	1.61204e+06	1.64575e+06	1.64575e+06	1.56058e+06	1.56058e+06	1.47296e+06	1.28481e+06	1.26779e+06	1.26779e+06	1.35412e+06	1.20382e+06	1.20382e+06
bilirubins	D-Urobilinogen / I-Urobilin	4.81419	589.302	M-H	1	Y	m/z match (metlin; HMDB)	140429	133503	140429	27842.6	27993.1	27993.1	74239.7	78674.9	78674.9	51508	51508	43161.3	33208.1	31048.3	31048.3	35863.9	24335.6	24335.6
bile acids	GCA	4.81928	500.281	M+Cl	4	Y	m/z match; rt match (standard on a different system)	1.50687e+06	1.37391e+06	1.50687e+06	7.79355e+06	7.67615e+06	7.67615e+06	8849.2	9250.79	9250.79	8538.55	8538.55	6940.63	10254	10568.8	10568.8	8323.01	7206.87	7206.87
plant or gut microbial metabolite; lignans	Enterolactone	5.03298	595.234	2M-H			m/z match (metlin; HMDB)	17682.4	15201	17682.4	11477	11175.7	11175.7	5807.48	5733.08	5733.08	4574.85	4574.85	3583.99	2806.47	2951.92	2951.92	2445.53	2201.89	2201.89
plant or gut microbial metabolite; lignans	Enterolactone fragment	5.03298	253.123	M-H-CO2			m/z match (metlin; HMDB)	28544	28340.8	28544	28007.8	26729.9	26729.9	16029.5	16158	16158	9064.13	9064.13	10449.2	7332.52	7446.4	7446.4	2616	2430.59	2430.59
plant or gut microbial metabolite; lignans	Enterolactone	5.03302	297.113	M-H	0	Y	m/z match (metlin; HMDB)	1.99768e+06	1.82601e+06	1.99768e+06	1.77283e+06	1.77527e+06	1.77527e+06	882305	908236	908236	736371	736371	568583	390066	376493	376493	92624.5	88152.4	88152.4
plant or gut microbial metabolite; lignans	Enterolactone	5.03303	365.1	M-H+NaCOOH			m/z match (metlin; HMDB)	6062.93	6790.48	6062.93	7920.65	5838.85	5838.85	4669.61	5575.54	5575.54	4676.67	4676.67	3897.69	3155.42	3383.24	3383.24	2876.2	2311.92	2311.92
plant or gut microbial metabolite; lignans	Enterolactone	5.03303	319.095	M-2H+Na			m/z match (metlin; HMDB)	9129.15	9329.65	9129.15	10658.7	10074.1	10074.1	0	0	0	3469.67	3469.67	5206.68	4455.85	4325.49	4325.49	3140.37	2570.15	2570.15
plant or gut microbial metabolite; lignans	Enterolactone	5.03304	333.089	M+Cl			m/z match (metlin; HMDB)	10176.2	6297.45	10176.2	8245.94	8754.71	8754.71	8292.45	9017.52	9017.52	3848.94	3848.94	5821.19	4938.02	5165.66	5165.66	4046.52	3452.49	3452.49
lipids	Dodecanedioic acid	5.16342	503.258	2M-Na-2H			m/z match (metlin; HMDB)	18514.8	9939.41	18514.6	4494.97	4621.02	4621.02	13664.2	14047.7	14047.7	7496.39	7496.39	13175.4	11676.3	10300.8	10300.8	9741.14	8483.81	8483.81
lipids	Dodecanedioic acid	5.16513	297.119	M-H+NaCOOH			m/z match (metlin; HMDB)	13358.1	6645.64	13358.1	13823.8	11188.4	11188.4	6249.25	3767.41	3767.41	6627.06	6627.06	5913.42	8231.97	5685.6	5685.6	5000.66	6984.82	6984.82
lipids	Dodecanedioic acid	5.16517	319.114	M-2H+2NaCOOH			m/z match (metlin; HMDB)	24758.7	28020.8	24758.7	8843.23	9199.09	9199.09	21480	24984.3	24984.3	25652	25652	25005.9	21673.4	26039.2	26039.2	22425.6	23678.4	23678.4
lipids	Dodecanedioic acid	5.16518	229.145	M-H	1	Y	m/z match (metlin; HMDB)	2.4188e+06	2.16706e+06	2.4188e+06	452329	446667	446667	2.29399e+06	2.28065e+06	2.28065e+06	1.87077e+06	1.87077e+06	1.6008e+06	1.69563e+06	1.59682e+06	1.59682e+06	1.81664e+06	1.62483e+06	1.62483e+06
lipids	Dodecanedioic acid	5.16518	251.126	M+Na-2H			m/z match (metlin; HMDB)	386383	360906	386383	92531.5	91318.8	91318.8	372307	366349	366349	326349	326349	296196	308250	300982	300982	288145	290576	290576
lipids	Dodecanedioic acid	5.16518	267.1	M+K-2H			m/z match (metlin; HMDB)	356496	328436	356496	80405	67519.6	67519.6	328733	334449	334449	293903	293903	263390	279478	273970	273970	271560	267534	267534
hormones	Adrenosterone etc.	5.45457	335.141	M+Cl			m/z match (metlin; HMDB)	7378.8	5786.25	7378.8	3684.48	6722.97	6722.97	1923.18	2390.77	2390.77	1998.16	1998.16	1771.09	1505.68	1631.5	1631.5	1517.26	1661.26	1661.26
hormones	Adrenosterone etc.	5.45459	367.15	M-H+NaCOOH			m/z match (metlin; HMDB)	11952.1	12397.4	11952.1	12137.8	11218.6	11218.6	8708.72	9616.3	9616.3	6902.55	6902.55	6738.18	6569.58	5890.59	5890.59	7217.96	6826.28	6826.28
hormones	Adrenosterone etc.	5.4546	299.166	M-H	1	Y	m/z match (metlin; HMDB)	3.35702e+06	3.02071e+06	3.35702e+06	2.41254e+06	2.40103e+06	2.40103e+06	33378.5	32935.7	32935.7	23272	23272	19221.8	0	0	0	2693.7	2728.44	2728.44
hormones	Adrenosterone etc.	5.4546	321.146	M-2H+Na			m/z match (metlin; HMDB)	11346.4	14272.2	11346.4	11025.3	9040.92	9040.92	1055.95	1112	1112	0	0	0	0	0	0	0	0	0
bile acids	CA or isomer	5.68323	407.28	M-H	2	Y	m/z match; rt match (standard on a different system)	1.34909e+06	1.21389e+06	1.34909e+06	4.03506e+06	4.02984e+06	4.02984e+06	356040	361681	361681	241265	241265	211425	164013	146624	146624	55589.7	50696.3	50696.3
bile acids	CA or isomer	5.68405	475.267	M-H+NaCOOH			m/z match (metlin; HMDB)	170854	155201	170854	443867	432212	432212	35761.7	44447.7	44447.7	22308.4	22308.4	29069.8	24235	22210.7	22210.7	8753.03	8572	8572
bile acids	CA or isomer	5.68504	837.549	2M-2H+Na			m/z match (metlin; HMDB)	14390.4	11767.4	14390.4	123995	123731	123731	1543.31	1651.89	1651.89	1084.7	1084.7	1118.82	0	0	0	0	0	0
bile acids	CA or isomer	5.68603	443.257	M+Cl			m/z match (metlin; HMDB)	26414.2	30383.3	26414.2	81117.2	77810.9	77810.9	20700	20792.5	20792.5	17179	17179	15346.5	14400.5	13056	13056	14163.3	13804.7	13804.7
bile acids	CA or isomer	5.68604	453.285	M-H+HCOOH			m/z match (metlin; HMDB)	373042	344324	373042	1.18537e+06	1.17881e+06	1.17881e+06	53569.4	55439.3	55439.3	35576	35576	26577.8	25593.7	20375.2	20375.2	12409.8	14417	14417
bile acids	CA or isomer	5.68604	853.523	2M-2H+K			m/z match (metlin; HMDB)	13314.1	8935.55	13314.1	115810	116891	116891	1364.9	1445.49	1445.49	0	0	0	0	0	0	0	0	0
bile acids	CA or isomer	5.68604	815.567	2M-H			m/z match (metlin; HMDB)	30652.5	24020.8	30652.5	321679	318909	318909	1031.08	1318.24	1318.24	0	0	0	0	0	0	0	0	0
bile acids	GDCA / GCDCA	5.84557	448.306	M-H	2	Y	m/z match (metlin; HMDB)	138423	122605	138423	316406	309939	309939	130815	135247	135247	47760	47760	42168.3	38797.6	34435.8	34435.8	7548.97	8391.85	8391.85
bile acids	CDCA	6.02438	437.29	M-H+HCOOH			authentic standard	1.14779e+06	953175	1.14779e+06	1.1145e+06	1.10441e+06	1.10441e+06	760195	642781	642781	525721	525721	456852	362739	329926	329926	93116.4	82914.8	82914.8
bile acids	CDCA	6.02455	391.285	M-H	2	Y	authentic standard	5896000	5964500	5945600	5775000	5815400	5812300	5134000	5.06505e+06	5.06505e+06	3.82798e+06	3.82798e+06	1.90469e+06	1.36239e+06	1204000	1104500	32200	49900	46453
lipids	LPC(12:0) or LPE (15:0)	6.46836	438.263	M-H	0	Y	m/z match; rt match (similar compound on a different system)	2.75997e+06	2.38699e+06	2.75997e+06	4.19825e+06	4.00426e+06	4.00426e+06	1.623e+07	1.04495e+07	1.04495e+07	9.34164e+06	9.34164e+06	5.48976e+06	60582	61896	61896	2645.27	2333.81	2333.81
lipids	LPC(12:0) or LPE (15:0)	6.47082	877.532	2M-H			m/z match (metlin; HMDB)	56603.6	42445.3	56603.6	58667.1	60988.7	60988.7	1.01323e+06	988648	988648	279859	279859	218868	0	0	0	0	0	0
lipids	LPC(12:0) or LPE (15:0)	6.47082	506.249	M-H+NaCOOH			m/z match (metlin; HMDB)	167269	237703	167269	196160	189063	189063	535118	539944	539944	407172	407172	372802	8740.71	5682.75	5682.75	1864.48	1591.12	1591.12
bile acids	27-Nor-5b-cholestane-3a,7a,12a,24,25-pentol etc.	6.51355	451.341	M+Cl			m/z match (metlin; HMDB)	0	0	0	13869.7	13972.3	13972.3	27048	16436.3	16436.3	13229.4	13229.4	9053.07	8255.57	7416.47	7416.47	3042.43	3028.93	3028.93
bile acids	27-Nor-5b-cholestane-3a,7a,12a,24,25-pentol etc.	6.51658	497.347	M+Hac-H	3	Y	m/z match (metlin; HMDB)	520127	350154	520127	0	0	0	418587	421396	421396	305742	305742	256267	222387	217996	217996	66038.6	57309.8	57309.8
bile acids	DCA fragment	6.58183	347.294	M-H-CO2			authentic standard	9843.42	9471.84	9843.42	9116.66	12094.7	12094.7	7815.07	9851.9	9851.9	8808.65	8808.65	6008.96	6029.03	5714.19	5714.19	1728.32	1865.3	1865.3
bile acids	DCA	6.58435	437.291	M+FA-H	0	Y	authentic standard	2.83902e+06	2.72759e+06	2.83902e+06	2.96218e+06	2.95226e+06	2.95226e+06	2.93524e+06	2.86192e+06	2.86192e+06	2.60707e+06	2.60707e+06	2.46081e+06	1.83026e+06	1.76884e+06	1.76884e+06	549756	478853	478853
bile acids	DCA	6.5844	391.287	M-H	4	Y	authentic standard	20850000	21130000	20456000	8.11307e+06	1.07939e+07	1.07939e+07	15640000	17800000	17860000	9.84956e+06	9.84956e+06	1.03018e+07	5.12547e+06	5612000	5603000	269000	232400	232090
bile acids	DCA	6.58441	459.273	M-H+NaCOOH			authentic standard	541920	567534	541920	673312	666483	666483	634957	595990	595990	670950	670950	699804	736167	720168	720168	344362	334987	334987
bile acids	Nutriacholic acid etc.	6.61298	389.269	M-H	1	Y	m/z match (metlin; HMDB)	3.58335e+06	3.29708e+06	3.58335e+06	2.29932e+06	2.28248e+06	2.28248e+06	1.28468e+06	1.26466e+06	1.26466e+06	1.3561e+06	1.3561e+06	1.16452e+06	1.64152e+06	1.56223e+06	1.56223e+06	621495	549746	549746
bile acids	Nutriacholic acid etc.	6.61298	435.275	M-H+HCOOH			m/z match (metlin; HMDB)	207878	191924	207878	135343	131256	131256	115615	123743	123743	89691.3	89691.3	81180.6	104903	97651.7	97651.7	40491.4	38416	38416
bile acids	Nutriacholic acid etc.	6.61298	817.503	2M-2H+K			m/z match (metlin; HMDB)	61422.2	52280.4	61422.2	27037.7	27052.7	27052.7	7979.99	7243.12	7243.12	10467.8	10467.8	8046.99	15832.2	12420.1	12420.1	2782.22	2236.94	2236.94
bile acids	Nutriacholic acid etc.	6.613	425.246	M+Cl			m/z match (metlin; HMDB)	0	0	0	0	0	0	0	0	0	0	0	0	0	0	0	0	0	0
bile acids	Nutriacholic acid etc.	6.61542	457.256	M-H+NaCOOH			m/z match (metlin; HMDB)	233462	232211	233462	177833	175343	175343	98323	99746.3	99746.3	119784	119784	110607	172495	164816	164816	78853.4	76552.3	76552.3
bile acids	Trihydroxy-5α-cholest-23-en-26-oic acid etc.	6.69155	507.333	M+Hac-H	0	Y	m/z match (metlin; HMDB)	102089	93790.5	102089	35041	32729	32729	38913.4	28014.8	28014.8	0	0	0	9469.95	9368.51	9368.51	0	0	0
bile acids	Trihydroxy-5α-cholest-23-en-26-oic acid etc.	6.70195	447.31	M-H	3		m/z match (metlin; HMDB)	66738.4	61945.9	66738.4	32301	38238.6	38238.6	59908.5	56429.2	56429.2	53732.7	53732.7	48984.2	41638	35767.2	35767.2	0	0	0
bile acids	Coprocholic acid etc.	6.71414	449.326	M-H	2	Y	m/z match (metlin; HMDB)	450504	291751	450504	228262	304175	304175	596114	447974	447974	358112	358112	408072	232994	173689	173689	9814.05	8953.7	8953.7
bile acids	Coprocholic acid etc.	6.71505	517.312	M-H+NaCOOH	2		m/z match (metlin; HMDB)	53576.2	38221.2	53576.1	38778.7	22690.3	22690.3	54906.6	53855.6	53855.6	52896.7	52896.7	40857.9	0	0	0	3033.84	2605.32	2605.32
natural products	triterpenoid	6.75119	633.379	M-H	1	Y	m/z match (metlin; HMDB)	30254.1	25047.2	30254.2	9703.06	9813.63	9813.63	5.2212e+06	5.13624e+06	5.13624e+06	973517	973517	805453	37004.3	30464.3	30464.3	3355.24	2931.54	2931.54
contaminants	Dibutyl phthalate	6.7594	277.144	M-H	2	Y	m/z match (metlin; HMDB)	154189	144410	154189	140170	114487	114487	396378	395565	395565	322712	322712	288041	190427	185558	185558	185720	180273	180273
contaminants	Dibutyl phthalate fragment	6.76125	233.154	M-H-CO2			m/z match (metlin; HMDB)	11101.2	11236	11101.2	11154.5	10363.2	10363.2	18765.2	20488.5	20488.5	17132.3	17132.3	16276	14877.8	14066.2	14066.2	15495.4	14786.5	14786.5
